# Supplementary material for: Gut Microbiota and Metabolome Changes in Three Pulmonary Hypertension Rat Models
Source: Microorganisms. 2023 Feb 13;11(2):472. doi: 10.3390/microorganisms11020472 (PMC9959815; doi:10.3390/microorganisms11020472)
Supplement: Supplementary file 1 [file microorganisms-11-00472-s001.zip]

Archive with 3 entries (3 files):
- Figure S1-S5 and Table S1.pdf
- Supplementary Table S2.xlsx
- Supplementary Table S3.xlsx
