# Supplementary material for: Gut Microbiota and Metabolome Changes in Three Pulmonary Hypertension Rat Models
Source: Microorganisms. 2023 Feb 13;11(2):472. doi: 10.3390/microorganisms11020472 (PMC9959815; doi:10.3390/microorganisms11020472)
Supplement: Supplementary file 1 [file microorganisms-11-00472-s001.zip › Supplementary Table S2.xlsx]

## Sheet: Sheet1
Pathway Clustering
Pathway Cluster	ID	Compound name	Comparative Analysis
			treatment-1 vs Control
			Ratio ¶	p-value ||
ABC transporters	C_0012	Ala	1.61125	0.00043344	***
ABC transporters	C_0085	Arg	1.24523	0.027967	*
ABC transporters	C_0049	Asp	1.63967	0.017242	*
ABC transporters	C_0028	Betaine	1.15092	0.18213
ABC transporters	C_0075	Carnitine	1.00444	0.94789
ABC transporters	C_0018	Choline	1.33662	0.0086378	**
ABC transporters	C_0114	Cystine	1.05842	0.66178
ABC transporters	C_0063	Gln	1.18995	0.086682
ABC transporters	C_0066	Glu	1.21182	0.16918
ABC transporters	C_0005	Gly	1.18606	0.042294	*
ABC transporters	A_0052	Glycerol 3-phosphate	0.914261	0.62098
ABC transporters	C_0072	His	1.36417	0.0013522	**
ABC transporters	C_0045	Ile	1.2451	0.039237	*
ABC transporters	C_0046	Leu	1.19866	0.08221
ABC transporters	C_0064	Lys	1.37842	0.0015889	**
ABC transporters	C_0068	Met	1.14609	0.10448
ABC transporters	C_0108	N-Acetylglucosamine	1.07396	0.34591
ABC transporters	C_0048	Ornithine	1.36912	0.00058534	***
ABC transporters	C_0079	Phe	0.957939	0.5607
ABC transporters	C_0026	Pro	1.42116	0.00050602	***
ABC transporters	C_0009	Putrescine	1.44104	N.A.
ABC transporters	C_0019	Ser	1.3665	0.00052055	***
ABC transporters	C_0062	Spermidine	0.443722	0.076348
ABC transporters	C_0038	Taurine	1.34073	0.027309	*
ABC transporters	C_0124	Thiamine	1.40352	0.15888
ABC transporters	C_0030	Thr	1.32663	0.033409	*
ABC transporters	C_0001	Urea	0.936521	0.33791
ABC transporters	C_0029	Val	1.226	0.021007	*
ABC transporters	-	2-Aminoethylphosphonic acid	-	-
ABC transporters	-	5-Amino-4-oxovaleric acid	-	-
ABC transporters	-	Galacturonic acid	-	-
ABC transporters	-	Glutathione (GSH)	-	-
ABC transporters	-	Octopine	-	-
Pathway Cluster	ID	Compound name	Comparative Analysis
			treatment-1 vs Control
			Ratio ¶	p-value ||
Ala and Asp metabolism	C_0012	Ala	1.61125	0.00043344	***
Ala and Asp metabolism	C_0129	Argininosuccinic acid	1.23614	0.10276
Ala and Asp metabolism	C_0047	Asn	1.49877	0.00078604	***
Ala and Asp metabolism	C_0049	Asp	1.63967	0.017242	*
Ala and Asp metabolism	A_0013	Fumaric acid	1.10101	N.A.
Ala and Asp metabolism	A_0056	N-Acetylaspartic acid	1.4299	0.014092	*
Ala and Asp metabolism	-	Adenylosuccinic acid	-	-
Ala and Asp metabolism	-	N-Carbamoylaspartic acid	-	-
Pathway Cluster	ID	Compound name	Comparative Analysis
			treatment-1 vs Control
			Ratio ¶	p-value ||
Cyanoamino acid metabolism	C_0012	Ala	1.61125	0.00043344	***
Cyanoamino acid metabolism	C_0047	Asn	1.49877	0.00078604	***
Cyanoamino acid metabolism	C_0049	Asp	1.63967	0.017242	*
Cyanoamino acid metabolism	C_0114	Cystine	1.05842	0.66178
Cyanoamino acid metabolism	C_0066	Glu	1.21182	0.16918
Cyanoamino acid metabolism	C_0005	Gly	1.18606	0.042294	*
Cyanoamino acid metabolism	C_0019	Ser	1.3665	0.00052055	***
Cyanoamino acid metabolism	C_0091	Tyr	1.06443	0.6138
Cyanoamino acid metabolism	-	3-Aminopropionitrile	-	-
Cyanoamino acid metabolism	-	β-Cyanoalanine	-	-
Pathway Cluster	ID	Compound name	Comparative Analysis
			treatment-1 vs Control
			Ratio ¶	p-value ||
Cys metabolism	C_0012	Ala	1.61125	0.00043344	***
Cys metabolism	C_0049	Asp	1.63967	0.017242	*
Cys metabolism	C_0109	Cystathionine	1.69553	0.0074799	**
Cys metabolism	C_0114	Cystine	1.05842	0.66178
Cys metabolism	C_0131	Glutathione (GSSG)_divalent	1.33784	0.34706
Cys metabolism	C_0074	O-Acetylhomoserine	1.1909	0.03977	*
Cys metabolism	A_0003	Pyruvic acid	0.65232	0.019986	*
Cys metabolism	A_0077	S-Sulfocysteine	1.34902	0.1447
Cys metabolism	C_0019	Ser	1.3665	0.00052055	***
Cys metabolism	-	2-Oxobutyric acid	-	-
Cys metabolism	-	Cys	-	-
Cys metabolism	-	Cysteic acid	-	-
Cys metabolism	-	Cysteinesulfinic acid	-	-
Cys metabolism	-	Glutathione (GSH)	-	-
Cys metabolism	-	Homocysteine	-	-
Cys metabolism	-	Homoserine	-	-
Cys metabolism	-	O-Acetylserine	-	-
Cys metabolism	-	O-Succinylhomoserine	-	-
Pathway Cluster	ID	Compound name	Comparative Analysis
			treatment-1 vs Control
			Ratio ¶	p-value ||
Glucosinolate biosynthesis	A_0014	2-Oxoisovaleric acid	0.707792	0.023977	*
Glucosinolate biosynthesis	A_0022	4-Methyl-2-oxovaleric acid	0.678776	0.04409	*
Glucosinolate biosynthesis	A_0022	3-Methyl-2-oxovaleric acid	0.678776	0.04409	*
Glucosinolate biosynthesis	C_0045	Ile	1.2451	0.039237	*
Glucosinolate biosynthesis	C_0046	Leu	1.19866	0.08221
Glucosinolate biosynthesis	C_0068	Met	1.14609	0.10448
Glucosinolate biosynthesis	C_0079	Phe	0.957939	0.5607
Glucosinolate biosynthesis	C_0103	Trp	0.718958	0.042037	*
Glucosinolate biosynthesis	C_0091	Tyr	1.06443	0.6138
Glucosinolate biosynthesis	C_0029	Val	1.226	0.021007	*
Glucosinolate biosynthesis	-	4-Methylthio-2-oxobutyric acid	-	-
Pathway Cluster	ID	Compound name	Comparative Analysis
			treatment-1 vs Control
			Ratio ¶	p-value ||
Gly, Ser and Thr metabolism	C_0049	Asp	1.63967	0.017242	*
Gly, Ser and Thr metabolism	C_0028	Betaine	1.15092	0.18213
Gly, Ser and Thr metabolism	C_0018	Choline	1.33662	0.0086378	**
Gly, Ser and Thr metabolism	C_0044	Creatine	0.855197	0.089128
Gly, Ser and Thr metabolism	C_0109	Cystathionine	1.69553	0.0074799	**
Gly, Ser and Thr metabolism	C_0005	Gly	1.18606	0.042294	*
Gly, Ser and Thr metabolism	A_0011	Glyceric acid	1.40501	0.065693
Gly, Ser and Thr metabolism	C_0027	Guanidoacetic acid	1.12904	0.26594
Gly, Ser and Thr metabolism	C_0017	N,N-Dimethylglycine	1.07846	0.42038
Gly, Ser and Thr metabolism	A_0003	Pyruvic acid	0.65232	0.019986	*
Gly, Ser and Thr metabolism	C_0011	Sarcosine	1.24933	0.064758
Gly, Ser and Thr metabolism	C_0019	Ser	1.3665	0.00052055	***
Gly, Ser and Thr metabolism	C_0030	Thr	1.32663	0.033409	*
Gly, Ser and Thr metabolism	C_0103	Trp	0.718958	0.042037	*
Gly, Ser and Thr metabolism	-	1,3-Diaminopropane	-	-
Gly, Ser and Thr metabolism	-	2,4-Diaminobutyric acid	-	-
Gly, Ser and Thr metabolism	-	2-Oxobutyric acid	-	-
Gly, Ser and Thr metabolism	-	3-Phosphoglyceric acid	-	-
Gly, Ser and Thr metabolism	-	5-Amino-4-oxovaleric acid	-	-
Gly, Ser and Thr metabolism	-	Betaine aldehyde_+H2O	-	-
Gly, Ser and Thr metabolism	-	Cys	-	-
Gly, Ser and Thr metabolism	-	Ectoine	-	-
Gly, Ser and Thr metabolism	-	Glyoxylic acid	-	-
Gly, Ser and Thr metabolism	-	Homoserine	-	-
Gly, Ser and Thr metabolism	-	Isopropanolamine	-	-
Gly, Ser and Thr metabolism	-	O-Phosphoserine	-	-
Pathway Cluster	ID	Compound name	Comparative Analysis
			treatment-1 vs Control
			Ratio ¶	p-value ||
His metabolism	C_0058	1-Methyl-4-imidazoleacetic acid	1.38286	0.042778	*
His metabolism	A_0034	2-Oxoglutaric acid	1.00859	0.95619
His metabolism	C_0081	3-Methylhistidine	1.21287	0.010094	*
His metabolism	C_0071	4-(β-Acetylaminoethyl)imidazole	0.911687	0.64075
His metabolism	C_0049	Asp	1.63967	0.017242	*
His metabolism	C_0110	Carnosine	1.50276	N.A.
His metabolism	C_0072	His	1.36417	0.0013522	**
His metabolism	C_0023	Histamine	1.32093	0.42908
His metabolism	C_0039	Imidazole-4-acetic acid	1.13476	0.40793
His metabolism	-	1-Methylhistamine	-	-
His metabolism	-	Anserine	-	-
His metabolism	-	Ergothioneine	-	-
His metabolism	-	Histidinol	-	-
His metabolism	-	Imidazolelactic acid	-	-
His metabolism	-	N-Carbamylglutamic acid	-	-
His metabolism	-	N-Formylaspartic acid	-	-
His metabolism	-	PRPP	-	-
His metabolism	-	Urocanic acid	-	-
Pathway Cluster	ID	Compound name	Comparative Analysis
			treatment-1 vs Control
			Ratio ¶	p-value ||
Pantothenate and CoA biosynthesis	A_0014	2-Oxoisovaleric acid	0.707792	0.023977	*
Pantothenate and CoA biosynthesis	A_0026	3-Ureidopropionic acid	1<	N.A.
Pantothenate and CoA biosynthesis	C_0049	Asp	1.63967	0.017242	*
Pantothenate and CoA biosynthesis	A_0083	Pantothenic acid	1.17304	0.12747
Pantothenate and CoA biosynthesis	A_0003	Pyruvic acid	0.65232	0.019986	*
Pantothenate and CoA biosynthesis	C_0024	Uracil	1.26287	0.37121
Pantothenate and CoA biosynthesis	C_0029	Val	1.226	0.021007	*
Pantothenate and CoA biosynthesis	C_0010	β-Ala	1.47186	0.0037967	**
Pantothenate and CoA biosynthesis	-	3',5'-ADP	-	-
Pantothenate and CoA biosynthesis	-	3'-Dephospho CoA	-	-
Pantothenate and CoA biosynthesis	-	CoA_divalent	-	-
Pantothenate and CoA biosynthesis	-	Cys	-	-
Pantothenate and CoA biosynthesis	-	Dihydrouracil	-	-
Pathway Cluster	ID	Compound name	Comparative Analysis
			treatment-1 vs Control
			Ratio ¶	p-value ||
Protein digestion and absorption	C_0012	Ala	1.61125	0.00043344	***
Protein digestion and absorption	C_0085	Arg	1.24523	0.027967	*
Protein digestion and absorption	C_0047	Asn	1.49877	0.00078604	***
Protein digestion and absorption	C_0049	Asp	1.63967	0.017242	*
Protein digestion and absorption	A_0004	Butyric acid	1.20351	0.63659
Protein digestion and absorption	A_0004	Isobutyric acid	1.20351	0.63659
Protein digestion and absorption	C_0114	Cystine	1.05842	0.66178
Protein digestion and absorption	C_0063	Gln	1.18995	0.086682
Protein digestion and absorption	C_0066	Glu	1.21182	0.16918
Protein digestion and absorption	C_0005	Gly	1.18606	0.042294	*
Protein digestion and absorption	C_0072	His	1.36417	0.0013522	**
Protein digestion and absorption	C_0023	Histamine	1.32093	0.42908
Protein digestion and absorption	C_0045	Ile	1.2451	0.039237	*
Protein digestion and absorption	A_0007	Isovaleric acid	0.908007	0.7554
Protein digestion and absorption	C_0046	Leu	1.19866	0.08221
Protein digestion and absorption	C_0064	Lys	1.37842	0.0015889	**
Protein digestion and absorption	C_0068	Met	1.14609	0.10448
Protein digestion and absorption	C_0079	Phe	0.957939	0.5607
Protein digestion and absorption	C_0007	Piperidine	1.13848	0.46577
Protein digestion and absorption	C_0026	Pro	1.42116	0.00050602	***
Protein digestion and absorption	C_0009	Putrescine	1.44104	N.A.
Protein digestion and absorption	C_0019	Ser	1.3665	0.00052055	***
Protein digestion and absorption	C_0030	Thr	1.32663	0.033409	*
Protein digestion and absorption	C_0103	Trp	0.718958	0.042037	*
Protein digestion and absorption	C_0091	Tyr	1.06443	0.6138
Protein digestion and absorption	C_0029	Val	1.226	0.021007	*
Protein digestion and absorption	C_0010	β-Ala	1.47186	0.0037967	**
Protein digestion and absorption	-	Cadaverine	-	-
Protein digestion and absorption	-	Cys	-	-
Protein digestion and absorption	-	Propionic acid	-	-
Protein digestion and absorption	-	Tyramine	-	-
Pathway Cluster	ID	Compound name	Comparative Analysis
			treatment-1 vs Control
			Ratio ¶	p-value ||
Val, Leu and Ile metabolism	A_0014	2-Oxoisovaleric acid	0.707792	0.023977	*
Val, Leu and Ile metabolism	A_0022	4-Methyl-2-oxovaleric acid	0.678776	0.04409	*
Val, Leu and Ile metabolism	A_0022	3-Methyl-2-oxovaleric acid	0.678776	0.04409	*
Val, Leu and Ile metabolism	C_0045	Ile	1.2451	0.039237	*
Val, Leu and Ile metabolism	C_0046	Leu	1.19866	0.08221
Val, Leu and Ile metabolism	C_0029	Val	1.226	0.021007	*
Pathway Cluster	ID	Compound name	Comparative Analysis
			treatment-1 vs Control
			Ratio ¶	p-value ||
Valine, leucine and isoleucine biosynthesis	A_0014	2-Oxoisovaleric acid	0.707792	0.023977	*
Valine, leucine and isoleucine biosynthesis	A_0022	4-Methyl-2-oxovaleric acid	0.678776	0.04409	*
Valine, leucine and isoleucine biosynthesis	A_0022	3-Methyl-2-oxovaleric acid	0.678776	0.04409	*
Valine, leucine and isoleucine biosynthesis	C_0045	Ile	1.2451	0.039237	*
Valine, leucine and isoleucine biosynthesis	C_0046	Leu	1.19866	0.08221
Valine, leucine and isoleucine biosynthesis	A_0003	Pyruvic acid	0.65232	0.019986	*
Valine, leucine and isoleucine biosynthesis	C_0030	Thr	1.32663	0.033409	*
Valine, leucine and isoleucine biosynthesis	C_0029	Val	1.226	0.021007	*
Valine, leucine and isoleucine biosynthesis	-	2-Isopropylmalic acid	-	-
Valine, leucine and isoleucine biosynthesis	-	2-Oxobutyric acid	-	-
Valine, leucine and isoleucine biosynthesis	-	Acetyl CoA_divalent	-	-
Valine, leucine and isoleucine biosynthesis	-	Citraconic acid	-	-
Valine, leucine and isoleucine biosynthesis	-	Citramalic acid	-	-
Pathway Cluster	ID	Compound name	Comparative Analysis
			treatment-1 vs Control
			Ratio ¶	p-value ||
beta-Alanine metabolism	A_0026	3-Ureidopropionic acid	1<	N.A.
beta-Alanine metabolism	C_0049	Asp	1.63967	0.017242	*
beta-Alanine metabolism	C_0110	Carnosine	1.50276	N.A.
beta-Alanine metabolism	C_0015	GABA	1<	N.A.
beta-Alanine metabolism	C_0072	His	1.36417	0.0013522	**
beta-Alanine metabolism	A_0023	N-Acetyl-β-alanine	1.4534	0.012827	*
beta-Alanine metabolism	A_0083	Pantothenic acid	1.17304	0.12747
beta-Alanine metabolism	A_0046	Quinolinic acid	1.49414	N.A.
beta-Alanine metabolism	C_0062	Spermidine	0.443722	0.076348
beta-Alanine metabolism	C_0101	Spermine	<1	N.A.
beta-Alanine metabolism	C_0024	Uracil	1.26287	0.37121
beta-Alanine metabolism	C_0010	β-Ala	1.47186	0.0037967	**
beta-Alanine metabolism	-	1,3-Diaminopropane	-	-
beta-Alanine metabolism	-	3-Aminopropionitrile	-	-
beta-Alanine metabolism	-	3-Hydroxypropionic acid	-	-
beta-Alanine metabolism	-	Acetyl CoA_divalent	-	-
beta-Alanine metabolism	-	Anserine	-	-
beta-Alanine metabolism	-	Dihydrouracil	-	-
beta-Alanine metabolism	-	Malonic acid	-	-
beta-Alanine metabolism	-	Malonyl CoA_divalent	-	-
beta-Alanine metabolism	-	Propionyl CoA_divalent	-	-
beta-Alanine metabolism	-	β-Ala-Lys	-	-
¶ The ratio is of computed by using averaged detection values. The latter was used as denominator.
|| The p-value is computed by Welch's t-test. (*<0.05, **<0.01, ***<0.001)
