# Supplementary material for: Gut Microbiota and Metabolome Changes in Three Pulmonary Hypertension Rat Models
Source: Microorganisms. 2023 Feb 13;11(2):472. doi: 10.3390/microorganisms11020472 (PMC9959815; doi:10.3390/microorganisms11020472)
Supplement: Supplementary file 1 [file microorganisms-11-00472-s001.zip › Supplementary Table S3.xlsx]

## Sheet: pvalue
Column1	Inosine	Spermidine	Ribulose.5.phosphate	Glucose.6.phosphate	Glutathione..GSSG._divalent	Uracil	Glycerol.3.phosphate	β.Ala	Fumaric.acid	Thymidine	Sarcosine	Cytidine	cis.Aconitic.acid	X2.Hydroxybutyric.acid	Uridine	Isocitric.acid	X2.Oxoisovaleric.acid	Asp	N.N.Dimethylglycine	Erythrose.4.phosphate	Gluconic.acid	Choline	Creatinine	X2.Oxoglutaric.acid	Succinic.acid	Met	Malic.acid	Ornithine	Hydroxyproline	Trp	Phe	His	Tyr	Citrulline	Asn	Ile	Pyruvic.acid	Glu	Creatine	Citric.acid	Leu	Arg	Val	Betaine	Pro	Ser	Thr	Gly	Lys
Globicatella	0.698982	0.599822	0.770888	0.453839	0.622717	0.0691694	0.534691	0.750671	0.614108	0.466866	0.0426891	0.945687	0.891553	0.257003	0.9892	0.640371	0.685907	0.408918	0.2031	0.995085	0.912745	0.883376	0.386789	0.709669	0.520633	0.170516	0.70401	0.371007	0.0536667	0.883472	0.0673799	0.402558	0.0149895	0.315953	0.241327	0.974727	0.26284	0.841167	0.905707	0.787751	0.829448	0.107638	0.803196	0.816297	0.545835	0.264144	0.931998	0.443748	0.448408
Serratia	0.378407	0.600382	0.351035	0.585165	0.621671	0.265231	0.963566	0.751612	0.371162	0.659356	0.366269	0.441318	0.897093	0.586091	0.590146	0.221213	0.740975	0.503249	0.922659	0.624025	0.430439	0.909635	0.247	0.865189	0.552149	0.362193	0.604355	0.880038	0.68815	0.159137	0.785984	0.605904	0.978352	0.510851	0.442185	0.455074	0.459631	0.256699	0.903621	0.349984	0.4562	0.872501	0.34721	0.339367	0.357069	0.782223	0.619852	0.475872	0.956883
Candidatus_Arthromitus	0.945427	0.770258	0.447981	0.992188	0.687932	0.567421	0.78233	0.264435	0.0952229	0.904974	0.118741	0.0235009	0.198187	0.75548	0.186945	0.838233	0.907642	0.109584	0.172544	0.991121	0.573578	0.118475	0.411097	0.640141	0.768377	0.297108	0.040819	0.243645	0.294437	0.953373	0.681193	0.397768	0.0415742	0.0596397	0.170061	0.653812	0.286549	0.737924	0.908208	0.782747	0.747016	0.115153	0.56801	0.912331	0.700728	0.557729	0.341915	0.0266957	0.241483
Holdemania	0.183088	0.25383	0.0147181	0.400682	0.303536	0.262762	0.899043	0.267986	0.446729	0.21101	0.549248	0.892829	0.147095	0.385752	0.16129	0.140751	0.438228	0.354153	0.715492	0.256096	0.654265	0.242178	0.513128	0.627603	0.381534	0.895978	0.305307	0.375003	0.917531	0.163511	0.565913	0.437415	0.799564	0.405201	0.28389	0.478716	0.972558	0.244636	0.761852	0.0830092	0.456533	0.376484	0.531289	0.112173	0.234369	0.535405	0.55396	0.477046	0.358139
Akkermansia	0.342094	0.966514	0.520288	0.542847	0.126442	0.39713	0.434734	0.139052	0.494014	0.170062	0.542691	0.0585126	0.525932	0.858819	0.168313	0.327928	0.958551	0.584064	0.733076	0.999883	0.207458	0.179121	0.287934	0.587221	0.493084	0.820898	0.15267	0.428277	0.55028	0.699856	0.399083	0.365482	0.782233	0.673458	0.455113	0.310715	0.320375	0.989014	0.0345459	0.30353	0.269516	0.942589	0.479061	0.400288	0.824235	0.447018	0.965227	0.196556	0.253418
Subdoligranulum	0.372915	0.007997	0.552335	0.989291	0.887752	0.622165	0.616124	0.49702	0.258494	0.578915	0.617224	0.294234	0.0520813	0.644271	0.297346	0.966515	0.626009	0.309009	0.920873	0.543045	0.372249	0.123317	0.247427	0.358398	0.83804	0.735701	0.743859	0.103549	0.256631	0.257927	0.755517	0.281517	0.401278	0.926447	0.479849	0.506285	0.211986	0.489556	0.258716	0.945602	0.539304	0.746733	0.365662	0.858494	0.36778	0.394632	0.364552	0.667366	0.487037
Caproiciproducens	0.130065	0.0855308	0.141739	0.131735	0.286245	0.593586	0.547849	0.248288	0.377713	0.108433	0.796223	0.63133	0.631471	0.164648	0.364525	0.045725	0.185893	0.411076	0.927417	0.119676	0.40236	0.300827	0.692897	0.545281	0.144703	0.71717	0.868396	0.422145	0.327744	0.0439213	0.636551	0.0806662	0.333524	0.569901	0.196163	0.0731185	0.99034	0.184615	0.691367	0.0486919	0.0664092	0.599352	0.0616898	0.0178946	0.0436988	0.0972666	0.0123198	0.70848	0.197504
Anaeroplasma	0.246587	0.00391757	0.432208	0.956602	0.897318	0.456848	0.865691	0.511701	0.180315	0.601463	0.638376	0.251771	0.0582129	0.612805	0.17592	0.853287	0.881431	0.582326	0.609479	0.659888	0.489852	0.123469	0.509086	0.189406	0.900439	0.844582	0.556194	0.151103	0.419376	0.293506	0.645475	0.441254	0.343014	0.773392	0.563216	0.642105	0.135408	0.894834	0.215157	0.895059	0.707783	0.548831	0.53523	0.707923	0.525906	0.596852	0.542991	0.773767	0.634745
Acinetobacter	0.248352	0.75161	0.401956	0.702041	0.426991	0.365268	0.27578	0.31903	0.510768	0.810644	0.178259	0.887536	0.90001	0.036312	0.607774	0.639286	0.644289	0.960132	0.0913745	0.00226742	0.190653	0.823345	0.767766	0.390104	0.583413	0.0198763	0.882355	0.948553	0.304676	0.101494	0.990937	0.389455	0.267247	0.0234668	0.147473	0.157022	0.473528	0.350073	0.794084	0.73084	0.315295	0.100847	0.148644	0.502532	0.155724	0.429479	0.418272	0.575741	0.316685
Bifidobacterium	0.484603	0.448521	0.222645	0.936845	0.717398	0.270674	0.979683	0.228037	0.718034	0.6444	0.08215	0.521105	0.347774	0.238803	0.0726398	0.0267806	0.794647	0.0212618	0.615174	0.430776	0.909985	0.112029	0.480156	0.40681	0.828201	0.0464526	0.238331	0.130577	0.0586375	0.101918	0.725119	0.0376746	0.354177	0.0617214	0.00903113	0.0536951	0.701322	0.0706545	0.415599	0.0307792	0.065791	0.124631	0.0309669	0.0569833	0.045419	0.0973917	0.454565	0.309956	0.115464
Acetitomaculum	0.771646	0.907559	0.515686	0.166965	0.0379264	0.73088	0.0266945	0.28309	0.71768	0.389447	0.762124	0.446136	0.139582	0.590363	0.203237	0.318959	0.674704	0.846817	0.260463	0.0439132	0.253682	0.426732	0.0214468	0.682773	0.175053	0.466304	0.428793	0.749363	0.689999	0.80056	0.153674	0.432287	0.422046	0.0252347	0.268596	0.188884	0.963673	0.774969	0.602572	0.233258	0.196429	0.386209	0.254871	0.0573992	0.680441	0.591661	0.875569	0.22894	0.352211
Candidatus_Stoquefichus	0.281808	0.673576	0.387884	0.696013	0.446663	0.44569	0.291835	0.819576	0.508447	0.800324	0.975203	0.997824	0.872982	0.796843	0.372384	0.613779	0.227533	0.0915517	0.126777	0.486167	0.597956	0.886119	0.142864	0.226192	0.89151	0.67567	0.289569	0.552989	0.226604	0.984041	0.647547	0.27063	0.702041	0.492709	0.66579	0.481569	0.611232	0.0389346	0.82811	0.460262	0.387627	0.350151	0.33981	0.503846	0.440994	0.22254	0.349106	0.452795	0.374468
Candidatus_Soleaferrea	0.415491	0.506374	0.858926	0.724305	0.521816	0.323866	0.10215	0.719124	0.274166	0.586748	0.688379	0.31559	0.745736	0.440086	0.727152	0.974062	0.624547	0.143622	0.0854051	0.195469	0.286412	0.38562	0.355281	0.107005	0.472407	0.838535	0.1465	0.259044	0.844076	0.595304	0.593593	0.751942	0.381335	0.346686	0.922526	0.783513	0.867374	0.0974963	0.181774	0.765986	0.643382	0.950063	0.764565	0.99139	0.651101	0.938537	0.909418	0.747766	0.717255
Anaerofilum	0.620231	0.723533	0.53042	0.505409	0.130581	0.257347	0.398378	0.151772	0.747343	0.180522	0.531747	0.130465	0.805906	0.841962	0.308489	0.811547	0.815628	0.951085	0.9869	0.841732	0.0955478	0.289297	0.340996	0.790848	0.375128	0.881602	0.48518	0.476845	0.544412	0.764612	0.681952	0.478787	0.61852	0.79152	0.623539	0.451541	0.118709	0.445644	0.0410535	0.79582	0.472793	0.918413	0.638492	0.806141	0.854436	0.479597	0.72335	0.296238	0.315976
Parvibacter	0.11608	0.215261	0.356645	0.108013	0.383917	0.817488	0.780338	0.264905	0.5088	0.373543	0.402668	0.929925	0.0821728	0.10606	0.995998	0.903893	0.0855333	0.88461	0.132397	0.410609	0.345227	0.462404	0.849197	0.0330339	0.115055	0.95892	0.627822	0.390409	0.0775102	0.842563	0.326372	0.215765	0.614115	0.515127	0.454207	0.757714	0.0796931	0.725652	0.497535	0.951567	0.924521	0.345911	0.611037	0.938994	0.429444	0.0936055	0.15747	0.158814	0.192985
Corynebacterium	0.924102	0.565259	0.462878	0.945864	0.865107	0.493568	0.333873	0.374252	0.254511	0.924085	0.117526	0.0752624	0.52957	0.840983	0.394298	0.935726	0.698939	0.0182743	0.465789	0.564729	0.224661	0.115789	0.914921	0.555822	0.663982	0.439982	0.0762155	0.123109	0.146812	0.89018	0.959288	0.24238	0.0901423	0.262462	0.194561	0.688157	0.415602	0.19751	0.761343	0.571883	0.721368	0.12866	0.488153	0.87803	0.537807	0.328304	0.67693	0.0361622	0.214121
Odoribacter	0.828763	0.665041	0.618462	0.936542	0.389715	0.899556	0.989346	0.218678	0.821906	0.579223	0.374721	0.115156	0.645504	0.628493	0.0869302	0.159305	0.989075	0.325163	0.34241	0.682585	0.633207	0.106733	0.652126	0.764396	0.933802	0.738512	0.340839	0.107358	0.173248	0.679094	0.762703	0.282487	0.433485	0.333626	0.217648	0.769248	0.0632949	0.786121	0.142897	0.211565	0.819904	0.584793	0.808703	0.78011	0.755286	0.278288	0.83272	0.145924	0.258895
Adlercreutzia	0.0755666	0.349053	0.0287706	0.722137	0.832621	0.129996	0.245886	0.588794	0.602607	0.667612	0.386387	0.613227	0.66245	0.231865	0.472452	0.509973	0.336546	0.965954	0.400291	0.811852	0.477328	0.674041	0.92994	0.789594	0.87536	0.533803	0.926989	0.2379	0.799379	0.511646	0.193399	0.973463	0.822618	0.96961	0.711477	0.46848	0.278848	0.931307	0.327165	0.632819	0.377221	0.673193	0.40614	0.772771	0.576811	0.82569	0.67896	0.972608	0.817442
Lactococcus	0.404508	0.178643	0.530595	4.10451e-06	0.012668	0.0779984	0.227182	0.0683465	0.54709	0.00280712	0.471416	0.779112	0.365923	0.341874	0.623118	0.261735	0.0568411	0.897036	0.973848	0.172254	0.0297301	0.250316	0.255242	0.145458	1.75116e-05	0.486711	0.934778	0.571072	0.368952	0.712485	0.676175	0.120154	0.283926	0.874454	0.52766	0.22155	0.432154	0.826023	0.866571	0.163204	0.194014	0.732969	0.271631	0.0823426	0.323804	0.0695131	0.0277546	0.143142	0.0917949
Faecalibaculum	0.252535	0.196186	0.111812	0.934663	0.504807	0.0320822	0.497637	0.413872	0.571388	0.425892	0.741911	0.485151	0.739129	0.6185	0.248905	0.980941	0.610859	0.984869	0.443024	0.939426	0.696032	0.315953	0.455518	0.916758	0.713127	0.386717	0.649768	0.256878	0.655531	0.763078	0.846149	0.934651	0.626954	0.932291	0.853519	0.562833	0.197968	0.825778	0.298507	0.88634	0.510143	0.992198	0.466329	0.666808	0.907433	0.966387	0.900692	0.601504	0.754304
Veillonella	0.0710844	0.0454262	0.148018	0.216026	0.0905278	0.775619	0.572877	0.00857701	0.739692	0.10681	0.132452	0.268122	0.338888	0.011863	0.0705235	0.233397	0.134757	0.280654	0.0678736	0.231228	0.12725	0.0207215	0.879688	0.188693	0.161977	0.272644	0.709101	0.0219078	0.000773834	0.308593	0.624648	0.00591135	0.581013	0.071276	0.0147325	0.130687	0.000764713	0.908654	0.263352	0.217092	0.231062	0.158876	0.10435	0.332216	0.0580918	0.00252305	0.080636	0.0269141	0.00758838
Pygmaiobacter	0.203578	0.671132	0.282013	0.460134	0.275539	0.215086	0.674915	0.429633	0.396427	0.34221	0.254348	0.130614	0.750609	0.459608	0.797521	0.801071	0.978896	0.837264	0.702069	0.622965	0.314674	0.5998	0.129369	0.843369	0.445109	0.472642	0.296499	0.890306	0.877648	0.173702	0.676089	0.978992	0.802758	0.729576	0.756344	0.921313	0.436712	0.493541	0.367655	0.963567	0.997461	0.794536	0.707758	0.857493	0.475583	0.969338	0.624782	0.278436	0.652251
Dubosiella	0.157288	0.29819	0.344405	0.639411	0.785646	0.467597	0.690895	0.630558	0.308893	0.991679	0.147293	0.564234	0.289925	0.100865	0.539882	0.170649	0.444555	0.436175	0.534545	0.762074	0.846043	0.558754	0.0622919	0.759286	0.796191	0.270071	0.526095	0.177919	0.0630792	0.222313	0.23438	0.180241	0.830998	0.589009	0.183989	0.472381	0.29746	0.442317	0.35953	0.369544	0.595803	0.550898	0.346253	0.674032	0.134058	0.135329	0.132079	0.958987	0.431315
Fusicatenibacter	0.715143	0.442237	0.669369	0.267313	0.326415	0.180827	0.205589	0.457579	0.360036	0.748294	0.0384721	0.502293	0.805931	0.253191	0.524008	0.877044	0.51996	0.0425226	0.71959	0.955509	0.424428	0.32649	0.0271595	0.455836	0.175387	0.00796073	0.331841	0.069866	0.0419839	0.101379	0.544102	0.156156	0.245316	0.323259	0.0727554	0.264625	0.306234	0.291675	0.349196	0.974496	0.39105	0.11438	0.138641	0.955971	0.0754949	0.224251	0.509015	0.483889	0.242622
Mucispirillum	0.198268	0.0200149	0.514838	0.750058	0.518239	0.0394553	0.874856	0.576338	0.0603394	0.28507	0.612673	0.971922	0.0312349	0.527852	0.372368	0.656843	0.574992	0.596403	0.980829	0.93918	0.501405	0.427359	0.681395	0.151855	0.4955	0.450006	0.188887	0.359062	0.922761	0.438815	0.980428	0.724502	0.0158821	0.534334	0.970187	0.892368	0.195425	0.749452	0.0507433	0.86976	0.916694	0.198407	0.969882	0.863289	0.654477	0.684486	0.185754	0.642966	0.881167
Anaerotruncus	0.992878	0.832217	0.945821	0.439238	0.0820502	0.998232	0.17161	0.0507576	0.365723	0.202008	0.745228	0.281427	0.695474	0.217609	0.204603	0.609678	0.660555	0.699919	0.535031	0.0779506	0.0265831	0.275879	0.432127	0.888442	0.333559	0.0853436	0.2725	0.505733	0.183541	0.430131	0.611129	0.147132	0.677154	0.10333	0.102163	0.0460407	0.202763	0.573261	0.155287	0.556581	0.0812333	0.256174	0.0864894	0.226671	0.208721	0.186011	0.397631	0.185114	0.085633
Paraprevotella	0.860933	0.922545	0.713766	0.000710147	0.0747419	0.211727	0.277539	0.289119	0.950946	0.059844	0.223817	0.869985	0.561682	0.860856	0.645038	0.800234	0.153626	0.747175	0.771947	0.399187	0.0581498	0.779399	0.145308	0.302344	0.00234441	0.332429	0.824683	0.827221	0.706384	0.521559	0.830202	0.476467	0.573034	0.756385	0.904392	0.597572	0.783936	0.800127	0.593869	0.573278	0.524435	0.806795	0.695139	0.329087	0.918182	0.303014	0.240365	0.201168	0.30538
Rothia	0.703873	0.266135	0.204924	0.90542	0.963465	0.509808	0.151724	0.437607	0.571995	0.570001	0.414259	0.206602	0.434005	0.95188	0.169884	0.191466	0.665772	0.0384307	0.961594	0.269776	0.302813	0.0784976	0.763561	0.266217	0.726107	0.733182	0.161007	0.0484261	0.565624	0.787963	0.951328	0.380321	0.883103	0.876434	0.371061	0.970295	0.544575	0.0411548	0.388076	0.126133	0.88047	0.619511	0.88032	0.688285	0.577559	0.470553	0.888982	0.254216	0.402554
Enterococcus	0.169899	0.403223	0.26593	0.987813	0.233674	0.409613	0.139468	0.76643	0.463858	0.689224	0.993393	0.756768	0.889995	0.385248	0.204692	0.775012	0.511878	0.213673	0.301662	0.0930283	0.233668	0.892224	0.324099	0.28688	0.568888	0.851334	0.355236	0.724958	0.446605	0.274417	0.4338	0.754239	0.363825	0.350543	0.828876	0.699718	0.750014	0.18209	0.418884	0.996451	0.808205	0.543706	0.90788	0.685795	0.807071	0.61886	0.876666	0.428126	0.774333
Gordonibacter	0.037024	0.314193	0.0140481	0.957651	0.909438	0.225783	0.383296	0.780722	0.989989	0.575137	0.539712	0.125267	0.739505	0.181009	0.729252	0.211052	0.211849	0.994554	0.807349	0.405163	0.500873	0.953523	0.578853	0.811975	0.644239	0.581147	0.74953	0.482254	0.71357	0.161119	0.332901	0.874271	0.467024	0.83142	0.704932	0.843105	0.9611	0.45669	0.658182	0.319009	0.794758	0.690946	0.808413	0.571233	0.287304	0.708902	0.226749	0.569766	0.874944
Lachnospira	0.638322	0.93942	0.717369	0.359129	0.225491	0.528884	0.11331	0.251955	0.409339	0.475246	0.582442	0.957124	0.613865	0.151514	0.600661	0.893659	0.6944	0.955034	0.416094	0.000872983	0.120491	0.774474	0.494698	0.610932	0.340413	0.041835	0.584046	0.819236	0.457111	0.12992	0.453237	0.33351	0.530811	0.0516513	0.185433	0.0459446	0.894748	0.544787	0.870105	0.935001	0.0892383	0.157008	0.0592124	0.164084	0.167226	0.432794	0.371792	0.503447	0.261171
Peptococcus	0.553037	0.864116	0.447614	0.896139	0.417997	0.358174	0.530003	0.594541	0.627354	0.495814	0.381726	0.407155	0.788429	0.769201	0.349357	0.420914	0.656355	0.763964	0.631703	0.670153	0.346263	0.559858	0.749969	0.936229	0.853019	0.838563	0.989735	0.681591	0.942433	0.680405	0.70214	0.847219	0.297526	0.767052	0.973247	0.749961	0.406805	0.663449	0.014889	0.635981	0.69964	0.335537	0.966632	0.91474	0.845947	0.887139	0.935298	0.97159	0.866332
Anaerofustis	0.403593	0.887146	0.0745837	0.839163	0.891932	0.596594	0.386911	0.958313	0.341474	0.922377	0.59368	0.43861	0.061644	0.767394	0.707018	0.338193	0.755742	0.632726	0.960772	0.64455	0.817253	0.988166	0.97858	0.216652	0.910075	0.702505	0.513941	0.833382	0.370972	0.376397	0.96422	0.831393	0.980635	0.920618	0.797719	0.819614	0.381714	0.259558	0.836029	0.320179	0.867148	0.562447	0.785817	0.472014	0.617404	0.788179	0.954407	0.764236	0.913913
Aerococcus	0.0149419	0.000524648	0.0158835	0.932148	0.856549	0.519586	0.33211	0.167827	0.662018	0.37865	0.0814008	0.572981	0.297269	0.0639449	0.10489	0.413407	0.164235	0.134102	0.32181	0.838098	0.851665	0.0435926	0.234594	0.55345	0.911107	0.533867	0.926327	0.00411611	0.0917685	0.0455781	0.5802	0.0867204	0.843651	0.437887	0.0874088	0.446855	0.0513236	0.275041	0.205676	0.386371	0.573406	0.427653	0.312562	0.761386	0.0504972	0.0964467	0.131407	0.383873	0.154909
Erysipelatoclostridium	0.138009	0.478996	0.597601	0.688713	0.880257	0.514716	0.643435	0.440492	0.0926812	0.69543	0.792088	0.0866913	0.108847	0.47048	0.672682	0.415485	0.907384	0.0289236	0.576232	0.445785	0.563589	0.289355	0.726636	0.0770341	0.891346	0.670058	0.00496373	0.440816	0.334655	0.476177	0.616991	0.309434	0.186716	0.639804	0.389722	0.516282	0.908172	0.101719	0.96016	0.206688	0.403469	0.22977	0.466089	0.373954	0.853747	0.396565	0.562248	0.0461284	0.250017
Jeotgalicoccus	0.199292	0.344194	0.552724	0.790959	0.85183	0.149926	0.929627	0.935027	0.310129	0.750679	0.687723	0.209947	0.209546	0.372279	0.982467	0.900858	0.650733	0.140804	0.925647	0.532196	0.243173	0.64431	0.637261	0.334691	0.726456	0.628977	0.107482	0.995965	0.500702	0.378326	0.517568	0.630473	0.0795741	0.488903	0.656234	0.756488	0.570945	0.303029	0.224545	0.590054	0.653749	0.348087	0.622897	0.621483	0.777978	0.777761	0.284541	0.15663	0.615456
Rikenella	0.960829	0.926746	0.974765	0.768027	0.731698	0.532307	0.848196	0.838409	0.921516	0.882754	0.83643	0.230577	0.764675	0.815381	0.625885	0.64573	0.686199	0.676202	0.247127	0.267918	0.928521	0.619957	0.339726	0.574577	0.944938	0.416557	0.978442	0.579508	0.898239	0.116693	0.519506	0.690727	0.608034	0.966261	0.757519	0.210937	0.0784542	0.263092	0.649309	0.605757	0.174116	0.690119	0.182707	0.150669	0.268237	0.830299	0.260473	0.478342	0.927166
Butyricicoccus	0.711196	0.435053	0.720213	0.640978	0.153792	0.288802	0.528872	0.108701	0.7985	0.202526	0.796173	0.0153895	0.818927	0.906991	0.103601	0.767527	0.990004	0.684109	0.784826	0.854543	0.317416	0.0870467	0.360105	0.797803	0.56599	0.805345	0.356023	0.227634	0.387548	0.800702	0.52912	0.362239	0.752943	0.579781	0.447583	0.44367	0.0467201	0.623111	0.0210869	0.701977	0.465102	0.923087	0.579789	0.891328	0.841085	0.436357	0.954757	0.157733	0.249026
Harryflintia	0.517672	0.773074	0.504191	0.770565	0.181918	0.606556	0.30891	0.143871	0.606068	0.254439	0.717638	0.103569	0.884208	0.789639	0.163912	0.66922	0.911521	0.762661	0.916031	0.62792	0.166415	0.239959	0.533642	0.890821	0.656684	0.336331	0.329416	0.475777	0.449022	0.786683	0.387025	0.346889	0.737327	0.467175	0.349976	0.156908	0.236326	0.638507	0.0149466	0.668906	0.172993	0.919174	0.265092	0.513118	0.564921	0.469097	0.735839	0.37297	0.272555
unidentified_Corynebacteriaceae	0.361134	0.0728353	0.190943	0.0508355	0.0583078	0.0166889	0.563376	0.196376	0.539365	0.030457	0.572943	0.377445	0.984583	0.853015	0.140741	0.135811	0.488939	0.668727	0.974392	0.734518	0.494953	0.0957154	0.186679	0.492025	0.0564582	0.193276	0.752505	0.388538	0.99502	0.759056	0.293892	0.392598	0.169367	0.907335	0.678234	0.595201	0.594767	0.496595	0.520366	0.0835446	0.4786	0.738824	0.699036	0.190487	0.674464	0.44262	0.458225	0.302792	0.359584
Enterorhabdus	0.0195446	0.0346748	0.129619	0.536875	0.575211	0.0695083	0.859868	0.691384	0.114427	0.483275	0.842434	0.717078	0.0416173	0.282227	0.712746	0.951893	0.319032	0.439535	0.27396	0.912178	0.54946	0.627498	0.961285	0.0302557	0.317723	0.222676	0.124376	0.429139	0.903445	0.744702	0.373617	0.939752	0.274171	0.729917	0.853408	0.478596	0.109598	0.498439	0.726075	0.841502	0.389644	0.541061	0.494698	0.48959	0.877963	0.703789	0.326726	0.943213	0.931089
Angelakisella	0.865252	0.872714	0.707142	0.587517	0.0962738	0.510096	0.169983	0.184304	0.87498	0.237348	0.685521	0.425027	0.968975	0.522207	0.265222	0.496347	0.945228	0.769713	0.833349	0.320944	0.0248751	0.460677	0.388336	0.788017	0.353615	0.520841	0.690292	0.704208	0.555966	0.847672	0.663315	0.449891	0.676618	0.49304	0.448081	0.252685	0.247317	0.386235	0.0503566	0.608263	0.293241	0.954948	0.4214	0.45658	0.606131	0.467916	0.542475	0.560629	0.354568
Negativibacillus	0.58782	0.723365	0.502356	0.618204	0.770841	0.203793	0.369728	0.363511	0.370048	0.720066	0.0105867	0.208939	0.985576	0.290325	0.491735	0.882429	0.622196	0.115548	0.0804166	0.762122	0.633977	0.243601	0.617914	0.916775	0.513884	0.149258	0.297708	0.0832958	0.0183446	0.965927	0.258729	0.230459	0.00752157	0.136306	0.117025	0.857865	0.048711	0.754144	0.993946	0.973451	0.926735	0.0612358	0.63353	0.624394	0.473209	0.201198	0.835103	0.0672134	0.200694
Butyrivibrio	0.619744	0.519221	0.299235	0.71245	0.991737	0.610717	0.302637	0.182362	0.0504914	0.921297	0.024505	0.0762193	0.457664	0.326285	0.247797	0.721167	0.558601	0.0627464	0.152134	0.999888	0.68678	0.112856	0.928593	0.569629	0.573903	0.148016	0.0496568	0.0522436	0.114405	0.563079	0.658354	0.254821	0.0385305	0.101391	0.0837465	0.651961	0.0805318	0.648235	0.696811	0.953428	0.837064	0.035361	0.519119	0.819013	0.327403	0.307622	0.760237	0.0360932	0.138217
Helicobacter	0.51352	0.30405	0.480491	0.369325	0.0416425	0.693826	0.121606	0.0245554	0.439339	0.0992511	0.64788	0.299773	0.628299	0.105939	0.0466778	0.55427	0.650925	0.628148	0.470877	0.00698246	0.041237	0.139005	0.420202	0.728978	0.273246	0.0531147	0.313489	0.427505	0.313171	0.0477944	0.242325	0.112612	0.917442	0.0361817	0.0456527	0.00636004	0.284271	0.709512	0.10355	0.454618	0.0180745	0.282721	0.0198777	0.0865903	0.0607335	0.221372	0.247164	0.275426	0.0737806
Streptococcus	0.531364	0.12348	0.298648	0.0303783	0.0613932	0.608389	0.754365	0.00092579	0.516086	0.0109412	0.41564	0.0738549	0.916525	0.182173	0.0848801	0.0819613	0.0661911	0.014893	0.644734	0.366009	0.287452	0.00210311	0.656009	0.914195	0.0845763	0.412429	0.0558341	0.0202507	0.00467116	0.364478	0.686832	0.000162791	0.664461	0.154713	0.00990283	0.0246606	0.113055	0.141857	0.390551	0.0179743	0.0266647	0.0616052	0.0177333	0.0292269	0.0356289	0.00037885	0.097008	7.77889e-05	6.4142e-05
Papillibacter	0.386218	0.765887	0.0708244	0.214862	0.293868	0.297285	0.855374	0.299498	0.199121	0.168626	0.794968	0.615307	0.067247	0.386317	0.583357	0.0922691	0.178138	0.461236	0.946561	0.161074	0.269603	0.58372	0.490473	0.364422	0.190038	0.74701	0.210286	0.620399	0.874692	0.337077	0.951464	0.465954	0.937284	0.683619	0.39776	0.530661	0.662029	0.209661	0.937252	0.0517201	0.482656	0.197412	0.620664	0.0540828	0.242048	0.420631	0.360584	0.466144	0.317014
Lachnoclostridium	0.749195	0.63888	0.937767	0.398438	0.0495376	0.697565	0.0196631	0.119526	0.760359	0.374583	0.658952	0.181136	0.752623	0.268146	0.132041	0.70564	0.813613	0.977522	0.147717	0.119506	0.0878527	0.246382	0.235585	0.193618	0.300696	0.12536	0.856002	0.701685	0.119746	0.738029	0.458889	0.197088	0.578522	0.0315159	0.157255	0.0980339	0.106199	0.236213	0.394726	0.727928	0.163069	0.589099	0.134903	0.390575	0.496728	0.261799	0.664406	0.209795	0.186534
Catabacter	0.520923	0.697956	0.843298	0.958016	0.833537	0.196251	0.907889	0.759195	0.630005	0.615817	0.129781	0.507633	0.227339	0.449703	0.991282	0.540749	0.779285	0.609034	0.0802531	0.798413	0.640527	0.605296	0.780136	0.216972	0.901513	0.452559	0.776877	0.474278	0.0539726	0.676209	0.335494	0.454432	0.0780248	0.325839	0.498756	0.902209	0.126161	0.719431	0.38067	0.614246	0.72122	0.399036	0.835	0.448556	0.914781	0.356916	0.959124	0.243853	0.51506
Sellimonas	0.440937	0.818071	0.964892	0.37725	0.47165	0.338837	0.560254	0.935421	0.39265	0.456949	0.220051	0.663425	0.108878	0.293671	0.797478	0.929631	0.680819	0.967969	0.309048	0.680887	0.952228	0.90999	0.149321	0.482278	0.540255	0.494675	0.323885	0.435808	0.13258	0.921991	0.0392326	0.677632	0.418337	0.904176	0.682439	0.702643	0.128825	0.675708	0.738857	0.634276	0.51635	0.761877	0.869425	0.297621	0.767589	0.447806	0.601105	0.926101	0.862845
Butyricimonas	0.475541	0.46797	0.213079	0.830949	0.956601	0.807546	0.347301	0.847169	0.488691	0.920903	0.565216	0.201676	0.196555	0.683817	0.580718	0.264579	0.405654	0.991115	0.654938	0.93757	0.668986	0.602004	0.755939	0.431725	0.665279	0.272642	0.781058	0.959074	0.749028	0.531998	0.110368	0.783553	0.411154	0.779365	0.910867	0.249459	0.765423	0.535903	0.307791	0.327273	0.259527	0.392667	0.247072	0.838716	0.892872	0.867939	0.946132	0.884008	0.96225
Ruminiclostridium	0.610042	0.952128	0.488556	0.546767	0.0829717	0.658734	0.109298	0.243584	0.943715	0.321328	0.612819	0.199401	0.95839	0.855378	0.250254	0.50154	0.72696	0.787268	0.735683	0.611042	0.0777963	0.403586	0.200647	0.693836	0.377203	0.693889	0.679616	0.796949	0.516337	0.629659	0.537788	0.514049	0.885064	0.463156	0.562045	0.381156	0.230422	0.338361	0.118137	0.597841	0.399808	0.87409	0.566607	0.566317	0.995184	0.547769	0.938633	0.396583	0.421515
unidentified_Christensenellaceae	0.0384991	0.0230066	0.0912184	0.773544	0.555188	0.455875	0.483232	0.0606569	0.859421	0.30826	0.0871416	0.47699	0.227488	0.0144635	0.227503	0.890687	0.0647599	0.384838	0.116092	0.580365	0.372027	0.0894202	0.533374	0.365866	0.608083	0.421682	0.791708	0.00690206	0.0376777	0.199862	0.210582	0.100397	0.748592	0.357827	0.0949574	0.555926	0.000147678	0.996947	0.164548	0.833047	0.80215	0.212416	0.469388	0.855084	0.0859476	0.0555453	0.128673	0.165003	0.0730523
Tyzzerella	0.0763053	0.237723	0.190921	0.400044	0.247965	0.673369	0.259459	0.343195	0.215136	0.450533	0.572508	0.176402	0.199236	0.631077	0.69657	0.554108	0.80938	0.551676	0.651579	0.709832	0.320742	0.598005	0.208414	0.396461	0.523029	0.490664	0.075854	0.889086	0.533142	0.440131	0.341936	0.452109	0.469199	0.485061	0.535569	0.246682	0.968613	0.953869	0.71226	0.41958	0.198742	0.490664	0.344128	0.241333	0.988004	0.536186	0.767166	0.158675	0.318942
Anaerovorax	0.221579	0.014594	0.215172	0.652854	0.687545	0.672022	0.745774	0.116296	0.781241	0.152361	0.427575	0.760097	0.459148	0.120615	0.149526	0.137205	0.145058	0.0742134	0.75508	0.431665	0.765303	0.0764354	0.119816	0.967053	0.719032	0.211266	0.654941	0.036875	0.0909048	0.00232947	0.797207	0.0184655	0.387166	0.56081	0.0477433	0.0254947	0.424393	0.0771763	0.0626568	0.129493	0.0320051	0.440407	0.0139651	0.115415	0.00272838	0.0418345	0.00918809	0.563015	0.0794495
Dorea	0.462969	0.714893	0.792512	0.640057	0.191755	0.73871	0.174517	0.312747	0.835406	0.359481	0.985761	0.674614	0.776606	0.130986	0.485457	0.495866	0.646095	0.527628	0.628575	0.0411668	0.0100001	0.856169	0.814437	0.510599	0.320686	0.323375	0.728397	0.908452	0.579151	0.273189	0.978322	0.46883	0.624078	0.423818	0.390447	0.205563	0.433345	0.369959	0.188877	0.704797	0.292402	0.761546	0.315896	0.354391	0.274523	0.430695	0.168705	0.918755	0.459965
Oscillibacter	0.622492	0.856193	0.593976	0.652031	0.123192	0.86634	0.202879	0.177264	0.637198	0.340574	0.887891	0.232812	0.677572	0.650572	0.248402	0.454834	0.909339	0.934412	0.730449	0.463577	0.0701936	0.384139	0.326459	0.970777	0.482018	0.394252	0.404018	0.648912	0.379089	0.879335	0.667025	0.377117	0.832148	0.333634	0.344399	0.258849	0.244994	0.508268	0.107601	0.517882	0.294308	0.711295	0.39851	0.447699	0.696265	0.409354	0.831493	0.315921	0.281915
Desulfovibrio	0.966786	0.781457	0.660864	0.538796	0.249272	0.276709	0.265213	0.501394	0.559215	0.252758	0.292778	0.709105	0.503833	0.58288	0.756044	0.475892	0.670532	0.390969	0.591886	0.3436	0.0257012	0.987599	0.857181	0.62903	0.280945	0.999698	0.608645	0.949464	0.981983	0.66675	0.880577	0.71786	0.129219	0.750114	0.935008	0.405151	0.661331	0.495738	0.0891684	0.700484	0.409945	0.567143	0.604241	0.485991	0.619487	0.641508	0.185113	0.684848	0.726422
Parabacteroides	0.957425	0.512704	0.693216	0.660022	0.669692	0.554935	0.458461	0.394371	0.790664	0.920487	0.349523	0.350952	0.221266	0.443403	0.779907	0.721586	0.425293	0.262602	0.843828	0.637544	0.931606	0.375154	0.151041	0.980574	0.575236	0.164555	0.632873	0.119159	0.0364179	0.648338	0.415235	0.207596	0.546073	0.756231	0.292568	0.474435	0.0891814	0.784823	0.242261	0.766671	0.602824	0.426231	0.35123	0.642028	0.327292	0.187775	0.435007	0.361048	0.25613
Alloprevotella	0.0671885	0.00100475	0.116246	0.938627	0.947499	0.49792	0.525526	0.36261	0.360846	0.571811	0.24672	0.370984	0.12657	0.273063	0.14314	0.909057	0.50982	0.34948	0.363172	0.829536	0.552655	0.0812049	0.37268	0.287888	0.918339	0.724814	0.741648	0.0421441	0.245114	0.158262	0.927393	0.279425	0.626257	0.585539	0.307057	0.660771	0.0702601	0.629819	0.261434	0.857811	0.779154	0.963557	0.511376	0.80522	0.269609	0.350822	0.383355	0.577746	0.412735
Candidatus_Saccharimonas	0.571872	0.425123	0.741935	0.0131514	0.1345	0.249876	0.498098	0.188719	0.641636	0.0235986	0.241796	0.252917	0.736821	0.689171	0.52693	0.0917495	0.35382	0.268376	0.233652	0.895047	0.556067	0.141291	0.524578	0.907504	0.0649151	0.457827	0.401123	0.481977	0.39713	0.827686	0.248841	0.118794	0.271996	0.748669	0.628559	0.197004	0.942419	0.155059	0.575129	0.0394616	0.0957074	0.915718	0.220984	0.0590775	0.595873	0.137965	0.243732	0.131329	0.158005
Parasutterella	0.975451	0.491171	0.821569	0.682744	0.215453	0.0958702	0.314986	0.386075	0.989439	0.21871	0.299462	0.71816	0.738034	0.715925	0.420417	0.931981	0.904213	0.41601	0.707123	0.344415	0.0804925	0.702476	0.544809	0.66295	0.424574	0.922323	0.948759	0.948274	0.646889	0.442475	0.411759	0.928509	0.0902799	0.953346	0.946529	0.405135	0.54031	0.310428	0.0350621	0.871334	0.429266	0.514748	0.642356	0.728255	0.679723	0.980446	0.452606	0.79695	0.774855
Staphylococcus	0.965662	0.484402	0.503129	0.247214	0.302994	0.744283	0.951679	0.0293366	0.16813	0.213832	0.218563	0.0230703	0.43397	0.465202	0.161589	0.373162	0.331672	0.00619846	0.502681	0.719442	0.883098	0.0162537	0.621555	0.656086	0.502689	0.251135	0.00942939	0.063362	0.0184421	0.694017	0.678668	0.0165774	0.140151	0.0886017	0.0261433	0.120706	0.225024	0.186712	0.806669	0.136131	0.132382	0.0296988	0.0810147	0.183954	0.179583	0.0323084	0.682118	6.08331e-05	0.00777812
Intestinimonas	0.104712	0.820616	0.0555311	0.569358	0.940966	0.862614	0.509389	0.906554	0.40698	0.750326	0.125506	0.13408	0.255843	0.101021	0.923688	0.435349	0.490192	0.876068	0.207996	0.250767	0.368644	0.674663	0.820922	0.598003	0.960503	0.730566	0.984171	0.734046	0.98569	0.463468	0.0885506	0.962477	0.327431	0.509714	0.513065	0.663679	0.769446	0.98381	0.883007	0.629181	0.500337	0.200329	0.644342	0.882323	0.46293	0.798527	0.741898	0.776559	0.901736
Blautia	0.108208	0.244421	0.0886842	0.633352	0.822911	0.872423	0.484014	0.222774	0.39313	0.993367	0.00855115	0.258615	0.985053	0.083943	0.187782	0.68473	0.566329	0.409169	0.00649573	0.735897	0.908042	0.173477	0.999587	0.652467	0.759959	0.258402	0.505442	0.0583903	0.137453	0.503058	0.312541	0.39338	0.0972277	0.0805088	0.126743	0.982583	0.0044217	0.681756	0.592088	0.797427	0.721937	0.126258	0.862835	0.487645	0.389608	0.364385	0.936128	0.150192	0.256273
unidentified_Lachnospiraceae	0.701744	0.179677	0.726945	0.636304	0.71614	0.514318	0.910252	0.392088	0.703552	0.515302	0.848801	0.0297816	0.58455	0.764436	0.0621468	0.74345	0.569561	0.402638	0.689596	0.40873	0.710236	0.0874001	0.759541	0.922262	0.599874	0.586467	0.617008	0.187578	0.554962	0.610452	0.242709	0.452047	0.337497	0.819484	0.503352	0.357016	0.253024	0.784468	0.00235179	0.75556	0.333946	0.456169	0.399829	0.975363	0.7081	0.741574	0.998906	0.676305	0.576169
Roseburia	0.0856732	0.471444	0.233972	0.667666	0.229725	0.447651	0.284914	0.491118	0.306396	0.342244	0.159867	0.214796	0.177627	0.368118	0.458425	0.647658	0.514631	0.980244	0.291408	0.847008	0.3066	0.665535	0.166203	0.320216	0.648501	0.96194	0.172125	0.760327	0.57345	0.667713	0.110864	0.966291	0.535878	0.956406	0.975613	0.395626	0.773829	0.821446	0.161761	0.579144	0.295125	0.732418	0.654413	0.372824	0.795237	0.824683	0.650636	0.662983	0.747999
Marvinbryantia	0.158606	0.853794	0.126425	0.756521	0.913201	0.241594	0.522891	0.852916	0.825714	0.698631	0.991712	0.0260442	0.76721	0.418767	0.67688	0.207564	0.252161	0.557645	0.950252	0.55192	0.343459	0.527112	0.82195	0.853135	0.445254	0.204009	0.506798	0.997162	0.460693	0.686418	0.1989	0.764496	0.452713	0.42218	0.76855	0.467353	0.69955	0.652462	0.894761	0.36635	0.48034	0.950748	0.405893	0.671628	0.719903	0.917621	0.322876	0.411668	0.797755
Alistipes	0.724003	0.588322	0.511295	0.926926	0.88116	0.688122	0.353699	0.959823	0.828134	0.810419	0.342122	0.818396	0.594684	0.796448	0.814065	0.242036	0.543644	0.530847	0.46456	0.474118	0.956092	0.908535	0.978599	0.628454	0.899767	0.506582	0.709118	0.510355	0.424028	0.228625	0.0874213	0.747274	0.14801	0.995658	0.788524	0.340232	0.604068	0.455435	0.456759	0.302303	0.340959	0.381395	0.42105	0.933476	0.822556	0.457005	0.807412	0.383091	0.707403
Bacteroides	0.920117	0.752819	0.938112	0.402629	0.852943	0.221839	0.943292	0.878628	0.56931	0.92023	0.744713	0.77167	0.84505	0.928526	0.549429	0.429482	0.69887	0.40052	0.940469	0.894195	0.547341	0.998468	0.765133	0.891216	0.696807	0.989593	0.989666	0.914196	0.317743	0.673863	0.860279	0.457988	0.406601	0.882444	0.778117	0.779518	0.534669	0.243026	0.0977717	0.371251	0.693983	0.550213	0.577524	0.425815	0.871594	0.396701	0.724662	0.527579	0.676844
Turicibacter	0.236349	0.400885	0.237203	0.39009	0.509039	0.239949	0.405918	0.387828	0.427501	0.722019	0.88827	0.218983	0.813575	0.988445	0.970633	0.968788	0.882243	0.435626	0.858623	0.767555	0.590726	0.617784	0.535124	0.943465	0.612676	0.268535	0.229422	0.933053	0.124112	0.478106	0.775071	0.2834	0.147495	0.348772	0.422659	0.295484	0.656099	0.965937	0.711196	0.806091	0.306638	0.261552	0.27011	0.532493	0.843173	0.288181	0.981824	0.0788971	0.229264
unidentified_Clostridiales	0.232169	0.103702	0.197813	0.049424	0.0798945	0.631818	0.574474	0.0132136	0.575908	0.0826974	0.285494	0.117057	0.754927	0.110086	0.194495	0.863298	0.140352	0.246527	0.126528	0.184686	0.311506	0.0338823	0.332741	0.247691	0.0918357	0.437497	0.281758	0.128588	0.0470548	0.409046	0.791658	0.039175	0.454192	0.0718735	0.0682536	0.165211	0.0508258	0.916678	0.972356	0.488314	0.241344	0.0885274	0.132397	0.337209	0.153154	0.0408948	0.286231	0.0023488	0.0131191
unidentified_Ruminococcaceae	0.89783	0.352604	0.731456	0.966231	0.89938	0.61769	0.286411	0.874827	0.5438	0.9195	0.879199	0.384283	0.532232	0.890781	0.457784	0.462668	0.416947	0.788465	0.858539	0.564707	0.477569	0.572422	0.872725	0.461579	0.781491	0.202354	0.84874	0.83106	0.876572	0.18692	0.0339345	0.699051	0.549322	0.414204	0.67753	0.14329	0.745965	0.90166	0.803376	0.614049	0.146119	0.667961	0.120945	0.650578	0.612382	0.86416	0.896719	0.868259	0.928172
Romboutsia	0.447302	0.881735	0.771486	0.290716	0.540039	0.508707	0.941521	0.169273	0.227308	0.427305	0.542457	0.076216	0.565096	0.928078	0.649139	0.554632	0.449177	0.0412182	0.899179	0.871655	0.971221	0.165212	0.695915	0.556542	0.601848	0.449249	0.0318254	0.274342	0.0477956	0.650501	0.876818	0.0868846	0.127185	0.362851	0.190249	0.302448	0.477389	0.265397	0.854736	0.28271	0.282227	0.0970342	0.231673	0.357524	0.5242	0.0928024	0.887208	0.00351841	0.0598229
Lactobacillus	0.279636	0.0172955	0.27893	0.258075	0.227238	0.900933	0.575731	0.031616	0.991069	0.164325	0.255073	0.0448467	0.488352	0.182698	0.0550236	0.85567	0.421811	0.116284	0.264073	0.340161	0.844047	0.00853105	0.843244	0.279633	0.420854	0.155308	0.407445	0.0753895	0.0324827	0.1206	0.360414	0.0233012	0.767225	0.0548914	0.0360041	0.0453428	0.0802989	0.666678	0.495478	0.535983	0.0767446	0.267294	0.0240215	0.335388	0.0845335	0.0697407	0.295363	0.0336433	0.0304376
[truncated: 4 more columns]
